# Supplementary material for: Bioprospecting Microbial Diversity for Lignin Valorization: Dry and Wet Screening Methods
Source: Front Microbiol. 2020 Jun 9;11:1081. doi: 10.3389/fmicb.2020.01081 (PMC7295907; doi:10.3389/fmicb.2020.01081)
Supplement: DATA SHEET S1 — Raw data for global distribution of lignin. [file Data_Sheet_1.xlsx]

## Sheet: Plan1
Country	Wheat				Corn				Rice				Soybean				Sugarcane							Barley
	Wheat production (tonnes)	Wheat straw total availability (tonnes)	Wheat straw realistic availability for biorefining purposes (tonnes)	Wheat straw lignin realistic availability for biorefining purposes (tonnes)	Corn production (tonnes)	Corn storver total availability (tonnes)	Corn stover realistic availability for biorefining purposes (tonnes)	Corn stover lignin realistic availability for biorefining purposes (tonnes)	Rice production (tonnes)	Rice straw total availability (tonnes)	Rice straw realistic availability for biorefining purposes (tonnes)	Rice straw lignin realistic availability for biorefining purposes (tonnes)	Soybean production (tonnes)	Soybean hulls total availability (tonnes)	Soybean hulls realistic availabilty for biorefining purposes (tonnes)	Soybean hulls lignin realistic availability for biorefining purposes (tonnes)	Sugarcane production (tonnes)	Sugarcane bagasse total availability (tonnes)	Sugarcane bagasse realistic availability for biorefining purposes (tonnes)	Sugarcane bagasse lignin realistic availability for biorefining purposes (tonnes)	Sugarcane straw total availability (tonnes)	Sugarcane straw realistic availability for biorefining purposes (tonnes)	Sugarcane straw lignin realistic availability for biorefining purposes (tonnes)	Barley production (tonnes)	Barley straw total availability (tonnes)	Barley straw realistic availability for biorefining purposes (tonnes)	Barley straw lignin realistic availability for biorefining purposes (tonnes)
		Calculated by using the "residue-to-crop ratio" of 1.3	Estimated as 30% of total wheat straw availability	Calculated by using lignin content of 17.6588%		Calculated by using the "residue-to-crop ratio" of 1.0	Estimated as 30% of total corn stover availability	Calculated by using lignin content of 14.6 %		Calculated by using the "residue-to-crop ratio" of 1.6	Estimated as 30% of total rice straw availability	Calculated by using lignin content of 15.57 %		Calculated by using the "residue-to-crop ratio" of 0.08	Estimated as 30% of total soybean hulls availability	Calculated by using lignin content of 2 %		Calculated by using the "residue-to-crop ratio" of 0.28	Estimated as 30% of total sugarcane bagasse availability	Calculated by using lignin content of 21.47 %	Calculated by using the "residue-to-crop ratio" of 0.14	Estimated as 30% of total sugarcane straw availability	Calculated by using lignin content of 23.37 %		Calculated by using the "residue-to-crop ratio" of 1.0	Estimated as 30% of total barley straw availability	Calculated by using lignin content of 13.4 %
Afghanistan	4280776	5.56501e+06	1.6695e+06	294814	173912	173912	52173.6	7617.35	338420	358725	107618	16756.1		0	0	0	33725	9443	2832.9	608.224	4721.5	1416.45	331.024	94995	94995	28498.5	3818.8
Albania	274877	357340	107202	18930.6	381059	381059	114318	16690.4	0	0	0	0	500	40	12	0.24		0	0	0	0	0	0	9035	9035	2710.5	363.207
Algeria	2436503	3.16745e+06	950236	167800	2634	2634	790.2	115.369	214	226.84	68.052	10.5957		0	0	0		0	0	0	0	0	0	969696	969696	290909	38981.8
American Samoa		0	0	0		0	0	0		0	0	0		0	0	0	32	8.96	2.688	0.577114	4.48	1.344	0.314093		0	0	0
Angola	3266	4245.8	1273.74	224.927	2680000	2680000	804000	117384	63000	66780	20034	3119.29	16081	1286.48	385.944	7.71888	564918	158177	47453.1	10188.2	79088.5	23726.6	5544.9		0	0	0
Antigua and Barbuda		0	0	0	77	77	23.1	3.3726		0	0	0		0	0	0		0	0	0	0	0	0		0	0	0
Argentina	18395106	2.39136e+07	7.17409e+06	1.26686e+06	49475895	49475895	1.48428e+07	2.16704e+06	1328340	1.40804e+06	422412	65769.6	54971626	4.39773e+06	1.31932e+06	26386.4	19164718	5.36612e+06	1.60984e+06	345632	2.68306e+06	804918	188109	3741158	3741158	1.12235e+06	150395
Armenia	176428	229356	68806.9	12150.5	10413	10413	3123.9	456.089		0	0	0		0	0	0		0	0	0	0	0	0	92930	92930	27879	3735.79
Australia	31818744	4.13644e+07	1.24093e+07	2.19134e+06	436194	436194	130858	19105.3	807304	855742	256723	39971.7	64546	5163.68	1549.1	30.9821	36561497	1.02372e+07	3.07117e+06	659379	5.11861e+06	1.53558e+06	358866	13505990	13505990	4051797	542941
Austria	1437143	1.86829e+06	560486	98975.1	2075983	2075983	622795	90928.1		0	0	0	193416	15473.3	4641.98	92.8397		0	0	0	0	0	0	782029	782029	234609	31437.6
Azerbaijan	1769574	2.30045e+06	690134	121869	235669	235669	70700.7	10322.3	15916	16871	5061.29	788.043	45	3.6	1.08	0.0216		0	0	0	0	0	0	792182	792182	237655	31845.7
Bahamas		0	0	0	798	798	239.4	34.9524		0	0	0		0	0	0	58342	16335.8	4900.73	1052.19	8167.88	2450.36	572.65		0	0	0
Bangladesh	1311473	1.70491e+06	511474	90320.3	3025392	3025392	907618	132512	48980000	51918800	15575640	2.42513e+06	96921	7753.68	2326.1	46.5221	3862775	1081577	324473	69664.4	540788	162237	37914.7	287	287	86.1	11.5374
Barbados		0	0	0	99	99	29.7	4.3362		0	0	0		0	0	0	102181	28610.7	8583.2	1842.81	14305.3	4291.6	1002.95		0	0	0
Belarus	2620230	3406299	1.02189e+06	180453	694238	694238	208271	30407.6		0	0	0		0	0	0		0	0	0	0	0	0	1419829	1419829	425949	57077.1
Belgium	1702721	2.21354e+06	664061	117265	608671	608671	182601	26659.8		0	0	0		0	0	0		0	0	0	0	0	0	381128	381128	114338	15321.3
Belize		0	0	0	89536	89536	26860.8	3921.68	18751	19876.1	5962.82	928.411	13037	1042.96	312.888	6.25776	1670432	467721	140316	30125.9	233860	70158.1	16396		0	0	0
Benin		0	0	0	1454000	1454000	436200	63685.2	304008	322248	96674.5	15052.2	160000	12800	3840	76.8	12530	3508.4	1052.52	225.976	1754.2	526.26	122.987		0	0	0
Bhutan	3818	4963.4	1489.02	262.943	90263	90263	27078.9	3953.52	86385	91568.1	27470.4	4277.15	204	16.32	4.896	0.09792	14856	4159.68	1247.9	267.925	2079.84	623.952	145.818	2005	2005	601.5	80.601
Bolivia (Plurinational State of)	154293	200581	60174.3	10626.1	1004181	1004181	301254	43983.1	472238	500572	150172	23381.7	3018872	241510	72452.9	1449.06	8049439	2.25384e+06	676153	145170	1.12692e+06	338076	79008.5	45483	45483	13644.9	1828.42
Bosnia and Herzegovina	292368	380078	114024	20135.2	709584	709584	212875	31079.8		0	0	0	11740	939.2	281.76	5.6352		0	0	0	0	0	0	76324	76324	22897.2	3068.22
Botswana		0	0	0	12265	12265	3679.5	537.207		0	0	0		0	0	0		0	0	0	0	0	0		0	0	0
Brazil	4323551	5.62062e+06	1.68618e+06	297760	97721860	97721860	29316558	4.28022e+06	12469516	1.32177e+07	3.96531e+06	617398	114599168	9.16793e+06	2.75038e+06	55007.6	758548292	2.12394e+08	6.37181e+07	1.36803e+07	1.06197e+08	3.1859e+07	7.44545e+06	300947	300947	90284.1	12098.1
Brunei Darussalam		0	0	0		0	0	0	2349	2489.94	746.982	116.305		0	0	0		0	0	0	0	0	0		0	0	0
Bulgaria	6132671	7.97247e+06	2.39174e+06	422353	2562569	2562569	768771	112241	58523	62034.4	18610.3	2897.63	20000	1600	480	9.6		0	0	0	0	0	0	595237	595237	178571	23928.5
Burkina Faso		0	0	0	1533431	1533431	460029	67164.3	325566	345100	103530	16119.6	18500	1480	444	8.88	487643	136540	40962	8794.54	68270	20481	4786.41		0	0	0
Burundi	6670	8671	2601.3	459.358	240000	240000	72000	10512	96365	102147	30644.1	4771.28	3185	254.8	76.44	1.5288	219435	61441.8	18432.5	3957.47	30720.9	9216.27	2153.84		0	0	0
Cabo Verde		0	0	0	5314	5314	1594.2	232.753		0	0	0		0	0	0	28375	7945	2383.5	511.737	3972.5	1191.75	278.512		0	0	0
Cambodia		0	0	0	750000	750000	225000	32850	10350000	10971000	3291300	512455	168000	13440	4032	80.64	686505	192221	57666.4	12381	96110.7	28833.2	6738.32		0	0	0
Cameroon	903	1173.9	352.17	62.189	2246241	2246241	673872	98385.4	360000	381600	114480	17824.5	27022	2161.76	648.528	12.9706	1288039	360651	108195	23229.5	180325	54097.6	12642.6		0	0	0
Canada	29984200	38979460	11693838	2.06499e+06	14095300	14095300	4228590	617374		0	0	0	7716600	617328	185198	3703.97		0	0	0	0	0	0	7891300	7891300	2367390	317230
Central African Republic		0	0	0	90000	90000	27000	3942	12923	13698.4	4109.51	639.851		0	0	0	103340	28935.2	8680.56	1863.72	14467.6	4340.28	1014.32		0	0	0
Chad	1870	2431	729.3	128.786	396506	396506	118952	17367	263555	279368	83810.5	13049.3		0	0	0	461004	129081	38724.3	8314.11	64540.6	19362.2	4524.94		0	0	0
Chile	1349492	1.75434e+06	526302	92938.6	1062589	1062589	318777	46541.4	127866	135538	40661.4	6330.98		0	0	0		0	0	0	0	0	0	95482	95482	28644.6	3838.38
China, mainland	134334000	174634200	52390260	9.25149e+06	259071000	259071000	77721300	1.13473e+07	212676000	225436560	67630968	1.05301e+07	13149485	1.05196e+06	315588	6311.75	104404000	2.92331e+07	8769936	1.88291e+06	1.46166e+07	4384968	1.02477e+06	1897318	1897318	569195	76272.2
China, Taiwan Province of	6630	8619	2585.7	456.604	163478	163478	49043.4	7160.34	1754049	1.85929e+06	557788	86847.5	3203	256.24	76.872	1.53744	389033	108929	32678.8	7016.13	54464.6	16339.4	3818.51	0	0	0	0
Colombia	13437	17468.1	5240.43	925.397	1296199	1296199	388860	56773.5	2989001	3.16834e+06	950502	147993	75685	6054.8	1816.44	36.3288	34638019	9.69865e+06	2.90959e+06	624690	4.84932e+06	1.4548e+06	339986	11111	11111	3333.3	446.662
Comoros		0	0	0	6231	6231	1869.3	272.918	34132	36179.9	10854	1689.96		0	0	0		0	0	0	0	0	0		0	0	0
Congo		0	0	0	11730	11730	3519	513.774	1180	1250.8	375.24	58.4249		0	0	0	701698	196475	58942.6	12655	98237.7	29471.3	6887.45		0	0	0
Costa Rica		0	0	0	6865	6865	2059.5	300.687	152180	161311	48393.2	7534.83		0	0	0	4142143	1.1598e+06	347940	74702.7	579900	173970	40656.8		0	0	0
Côte d'Ivoire		0	0	0	1025000	1025000	307500	44895	2120000	2247200	674160	104967	503	40.24	12.072	0.24144	1794697	502515	150755	32367	251258	75377.3	17615.7		0	0	0
Croatia	682322	887019	266106	46991.1	1559638	1559638	467891	68312.1		0	0	0	207765	16621.2	4986.36	99.7272		0	0	0	0	0	0	260426	260426	78127.8	10469.1
Cuba		0	0	0	373870	373870	112161	16375.5	404733	429017	128705	20039.4		0	0	0	16070729	4.4998e+06	1.34994e+06	289832	2.2499e+06	674971	157741		0	0	0
Cyprus	22568	29338.4	8801.52	1554.24		0	0	0		0	0	0		0	0	0		0	0	0	0	0	0	25804	25804	7741.2	1037.32
Czechia	4718205	6.13367e+06	1.8401e+06	324940	588105	588105	176432	25759		0	0	0	37012	2960.96	888.288	17.7658		0	0	0	0	0	0	1712279	1712279	513684	68833.6
Democratic People's Republic of Korea	49500	64350	19305	3409.03	2199755	2199755	659926	96349.3	2383277	2.52627e+06	757882	118002	223325	17866	5359.8	107.196		0	0	0	0	0	0	21000	21000	6300	844.2
Democratic Republic of the Congo	7277	9460.1	2838.03	501.162	2017574	2017574	605272	88369.7	917564	972618	291785	45431	25000	2000	600	12	2225155	623043	186913	40130.2	311522	93456.5	21840.8	1062	1062	318.6	42.6924
Denmark	4834100	6284330	1885299	332921	38900	38900	11670	1703.82		0	0	0		0	0	0		0	0	0	0	0	0	3992300	3992300	1197690	160490
Djibouti		0	0	0	13	13	3.9	0.5694		0	0	0		0	0	0	53	14.84	4.452	0.955844	7.42	2.226	0.520216		0	0	0
Dominica		0	0	0	189	189	56.7	8.2782		0	0	0		0	0	0	4872	1364.16	409.248	87.8655	682.08	204.624	47.8206		0	0	0
Dominican Republic		0	0	0	44007	44007	13202.1	1927.51	588283	623580	187074	29127.4		0	0	0	5460761	1.52901e+06	458704	98483.7	764507	229352	53599.6		0	0	0
Ecuador	5803	7543.9	2263.17	399.649	1436106	1436106	430832	62901.4	1066614	1.13061e+06	339183	52810.8	35006	2800.48	840.144	16.8029	9030074	2.52842e+06	758526	162856	1.26421e+06	379263	88633.8	13513	13513	4053.9	543.223
Egypt	8800000	11440000	3432000	606050	7100000	7100000	2130000	310980	6380000	6762800	2028840	315890	45000	3600	1080	21.6	15260597	4.27297e+06	1.28189e+06	275222	2.13648e+06	640945	149789	115478	115478	34643.4	4642.22
El Salvador		0	0	0	904000	904000	271200	39595.2	26000	27560	8268	1287.33	5710	456.8	137.04	2.7408	7155699	2.0036e+06	601079	129052	1.0018e+06	300539	70236		0	0	0
Eritrea	25000	32500	9750	1721.73	20000	20000	6000	876		0	0	0		0	0	0		0	0	0	0	0	0	65000	65000	19500	2613
Estonia	713263	927242	278173	49121.9		0	0	0		0	0	0		0	0	0		0	0	0	0	0	0	425683	425683	127705	17112.5
Eswatini	586	761.8	228.54	40.3574	90864	90864	27259.2	3979.84	117	124.02	37.206	5.79297		0	0	0	5737328	1.60645e+06	481936	103472	803226	240968	56314.2		0	0	0
Ethiopia	4830548	6.27971e+06	1.88391e+06	332677	8116787	8116787	2.43504e+06	355515	140335	148755	44626.5	6948.35	84033	6722.64	2016.79	40.3358	1384207	387578	116273	24963.9	193789	58136.7	13586.5	2031661	2031661	609498	81672.8
Fiji		0	0	0	961	961	288.3	42.0918	9081	9625.86	2887.76	449.624		0	0	0	1458049	408254	122476	26295.6	204127	61238.1	14311.3		0	0	0
Finland	802000	1042600	312780	55233.2		0	0	0		0	0	0		0	0	0		0	0	0	0	0	0	1460100	1460100	438030	58696
France	36924938	4.80024e+07	1.44007e+07	2.543e+06	14121680	14121680	4236504	618530	85408	90532.5	27159.7	4228.77	412000	32960	9888	197.76		0	0	0	0	0	0	10545427	10545427	3.16363e+06	423926
French Guiana		0	0	0	658	658	197.4	28.8204	3580	3794.8	1138.44	177.255		0	0	0	11190	3133.2	939.96	201.809	1566.6	469.98	109.834		0	0	0
French Polynesia		0	0	0		0	0	0		0	0	0		0	0	0	3489	976.92	293.076	62.9234	488.46	146.538	34.2459		0	0	0
Gabon		0	0	0	45220	45220	13566	1980.64	1678	1778.68	533.604	83.0821	4037	322.96	96.888	1.93776	295172	82648.2	24794.4	5323.37	41324.1	12397.2	2897.23		0	0	0
Gambia		0	0	0	39051	39051	11715.3	1710.43	51081	54145.9	16243.8	2529.15		0	0	0		0	0	0	0	0	0		0	0	0
Georgia	97900	127270	38181	6742.31	142500	142500	42750	6241.5		0	0	0	1812	144.96	43.488	0.86976		0	0	0	0	0	0	43900	43900	13170	1764.78
Germany	24481600	31826080	9547824	1.68603e+06	4547600	4547600	1364280	199185		0	0	0	61000	4880	1464	29.28		0	0	0	0	0	0	10853400	10853400	3256020	436307
Ghana		0	0	0	1965000	1965000	589500	86067	721465	764753	229426	35721.6		0	0	0	151762	42493.4	12748	2737	21246.7	6374	1489.6		0	0	0
Greece	1074000	1396200	418860	73965.6	1362400	1362400	408720	59673.1	185250	196365	58909.5	9172.21	3300	264	79.2	1.584		0	0	0	0	0	0	350400	350400	105120	14086.1
Grenada		0	0	0	349	349	104.7	15.2862		0	0	0		0	0	0	7286	2040.08	612.024	131.402	1020.04	306.012	71.515		0	0	0
Guadeloupe		0	0	0		0	0	0		0	0	0		0	0	0	671953	188147	56444.1	12118.5	94073.4	28222	6595.49		0	0	0
Guam		0	0	0	51	51	15.3	2.2338		0	0	0		0	0	0		0	0	0	0	0	0		0	0	0
Guatemala	889	1155.7	346.71	61.2248	1917395	1917395	575218	83981.9	33000	34980	10494	1633.92	38000	3040	912	18.24	33758389	9.45235e+06	2.8357e+06	608826	4.72617e+06	1.41785e+06	331352	21	21	6.3	0.8442
Guinea		0	0	0	768082	768082	230425	33642	2229649	2.36343e+06	709028	110396		0	0	0	305950	85666	25699.8	5517.75	42833	12849.9	3003.02		0	0	0
Guinea-Bissau		0	0	0	7270	7270	2181	318.426	187281	198518	59555.4	9272.77		0	0	0	6698	1875.44	562.632	120.797	937.72	281.316	65.7435		0	0	0
Guyana		0	0	0	4000	4000	1200	175.2	630104	667910	200373	31198.1		0	0	0	1859037	520530	156159	33527.4	260265	78079.6	18247.2		0	0	0
Haiti		0	0	0	225000	225000	67500	9855	179000	189740	56922	8862.76		0	0	0	1501927	420540	126162	27087	210270	63080.9	14742		0	0	0
Honduras	1236	1606.8	482.04	85.1225	675665	675665	202700	29594.1	58912	62446.7	18734	2916.89	1270	101.6	30.48	0.6096	5379869	1.50636e+06	451909	97024.9	753182	225954	52805.6		0	0	0
Hungary	5237181	6.80834e+06	2.0425e+06	360681	6811337	6811337	2.0434e+06	298337	9528	10099.7	3029.9	471.756	162075	12966	3889.8	77.796		0	0	0	0	0	0	1404356	1404356	421307	56455.1
Iceland		0	0	0		0	0	0		0	0	0		0	0	0		0	0	0	0	0	0	7400	7400	2220	297.48
India	98510000	128063000	38418900	6.78432e+06	28720000	28720000	8616000	1257936	168500000	178610000	53583000	8.34287e+06	10981000	878480	263544	5270.88	306069000	8.56993e+07	2.57098e+07	5.51989e+06	4.28497e+07	1.28549e+07	3.00419e+06	1750000	1750000	525000	70350
Indonesia		0	0	0	27952000	27952000	8385600	1.2243e+06	81382000	86264920	25879476	4.02943e+06	542000	43360	13008	260.16	21212950	5.93963e+06	1.78189e+06	382571	2.96981e+06	890944	208214		0	0	0
Iran (Islamic Republic of)	14000000	18200000	5460000	964170	1223086	1223086	366926	53571.2	2639101	2.79745e+06	839234	130669	200000	16000	4800	96	7561703	2.11728e+06	635183	136374	1.05864e+06	317592	74221.1	3100000	3100000	930000	124620
Iraq	2974136	3.86638e+06	1.15991e+06	204827	185291	185291	55587.3	8115.75	265852	281803	84540.9	13163	26	2.08	0.624	0.01248	7000	1960	588	126.244	980	294	68.7078	303114	303114	90934.2	12185.2
Ireland	681700	886210	265863	46948.2		0	0	0		0	0	0		0	0	0		0	0	0	0	0	0	1505800	1505800	451740	60533.2
Israel	72200	93860	28158	4972.36	87583	87583	26274.9	3836.14		0	0	0		0	0	0		0	0	0	0	0	0	13750	13750	4125	552.75
Italy	6966465	9.0564e+06	2.71692e+06	479776	6048499	6048499	1.81455e+06	264924	1587346	1.68259e+06	504776	78593.6	1019781	81582.5	24474.7	489.495		0	0	0	0	0	0	984281	984281	295284	39568.1
Jamaica		0	0	0	2539	2539	761.7	111.208	1	1.06	0.318	0.0495126		0	0	0	1131200	316736	95020.8	20401	158368	47510.4	11103.2		0	0	0
Japan	906700	1178710	353613	62443.8	167	167	50.1	7.3146	9780000	10366800	3110040	484233	253000	20240	6072	121.44	1497043	419172	125752	26998.9	209586	62875.8	14694.1	184800	184800	55440	7428.96
Jordan	25270	32851	9855.3	1740.33	22044	22044	6613.2	965.527		0	0	0	0	0	0	0		0	0	0	0	0	0	41200	41200	12360	1656.24
Kazakhstan	14802865	1.92437e+07	5.77312e+06	1.01946e+06	784695	784695	235408	34369.6	489485	518854	155656	24235.7	252319	20185.5	6055.66	121.113		0	0	0	0	0	0	3305224	3305224	991567	132870
Kenya	165200	214760	64428	11377.2	3186000	3186000	955800	139547	81198	86069.9	25821	4020.32	2012	160.96	48.288	0.96576	4751609	1.33045e+06	399135	85694.3	665225	199568	46638.9	77000	77000	23100	3095.4
Kuwait	22	28.6	8.58	1.51513	3838	3838	1151.4	168.104		0	0	0		0	0	0		0	0	0	0	0	0	2243	2243	672.9	90.1686
Kyrgyzstan	600997	781296	234389	41390.3	653351	653351	196005	28616.8	38180	40470.8	12141.2	1890.39	3512	280.96	84.288	1.68576		0	0	0	0	0	0	424412	424412	127324	17061.4
Lao People's Democratic Republic		0	0	0	1192525	1192525	357758	52232.6	4039779	4.28217e+06	1.28465e+06	200020	7960	636.8	191.04	3.8208	1764390	494029	148209	31820.4	247015	74104.4	17318.2		0	0	0
Latvia	2138800	2780440	834132	147298		0	0	0		0	0	0		0	0	0		0	0	0	0	0	0	240900	240900	72270	9684.18
Lebanon	130000	169000	50700	8953.01	3000	3000	900	131.4		0	0	0		0	0	0	85	23.8	7.14	1.53296	11.9	3.57	0.834309	30000	30000	9000	1206
Lesotho	8851	11506.3	3451.89	609.562	172666	172666	51799.8	7562.77		0	0	0		0	0	0		0	0	0	0	0	0	515	515	154.5	20.703
Libya	152125	197762	59328.8	10476.7	3418	3418	1025.4	149.708		0	0	0		0	0	0		0	0	0	0	0	0	16818	16818	5045.4	676.084
Liberia		0	0	0		0	0	0	302692	320854	96256.1	14987.1	3356	268.48	80.544	1.61088	274072	76740.2	23022	4942.83	38370.1	11511	2690.13		0	0	0
Lithuania	3917372	5.09258e+06	1.52778e+06	269787	56974	56974	17092.2	2495.46		0	0	0		0	0	0		0	0	0	0	0	0	519732	519732	155920	20893.2
Luxembourg	77781	101115	30334.6	5356.72	695	695	208.5	30.441		0	0	0		0	0	0		0	0	0	0	0	0	34951	34951	10485.3	1405.03
Madagascar	5000	6500	1950	344.347	281000	281000	84300	12307.8	3100000	3286000	985800	153489	43	3.44	1.032	0.02064	3041628	851656	255497	54855.2	425828	127748	29854.8		0	0	0
Malawi	745	968.5	290.55	51.3076	3464139	3464139	1.03924e+06	151729	121079	128344	38503.1	5994.94	208556	16684.5	5005.34	100.107	2964006	829922	248977	53455.3	414961	124488	29092.9		0	0	0
Malaysia		0	0	0	72561	72561	21768.3	3178.17	2901894	3.07601e+06	922802	143680		0	0	0	29990	8397.2	2519.16	540.864	4198.6	1259.58	294.364		0	0	0
Maldives		0	0	0	151	151	45.3	6.6138		0	0	0		0	0	0		0	0	0	0	0	0		0	0	0
Mali	40137	52178.1	15653.4	2764.21	2811385	2811385	843416	123139	2780905	2.94776e+06	884328	137690	7875	630	189	3.78	368916	103296	30988.9	6653.33	51648.2	15494.5	3621.06		0	0	0
Malta	12417	16142.1	4842.63	855.15		0	0	0		0	0	0		0	0	0		0	0	0	0	0	0	2150	2150	645	86.43
Martinique		0	0	0		0	0	0		0	0	0		0	0	0	197274	55236.7	16571	3557.8	27618.4	8285.51	1936.32		0	0	0
Mauritania	8367	10877.1	3263.13	576.23	14000	14000	4200	613.2	249990	264989	79496.8	12377.7		0	0	0		0	0	0	0	0	0	1456	1456	436.8	58.5312
Mauritius		0	0	0	442	442	132.6	19.3596	160	169.6	50.88	7.92202		0	0	0	3713331	1.03973e+06	311920	66969.2	519866	155960	36447.8		0	0	0
Mexico	3503521	4.55458e+06	1.36637e+06	241285	27762481	27762481	8.32874e+06	1.216e+06	265567	281501	84450.3	13148.9	432927	34634.2	10390.2	207.805	56954993	1.59474e+07	4.78422e+06	1.02717e+06	7.9737e+06	2.39211e+06	559036	1008158	1008158	302447	40528
Micronesia (Federated States of)		0	0	0	86	86	25.8	3.7668	159	168.54	50.562	7.8725		0	0	0		0	0	0	0	0	0		0	0	0
Mongolia	231364	300773	90232	15933.9		0	0	0		0	0	0		0	0	0		0	0	0	0	0	0	1694	1694	508.2	68.0988
Montenegro	2490	3237	971.1	171.485	2740	2740	822	120.012		0	0	0		0	0	0		0	0	0	0	0	0	1090	1090	327	43.818
Montserrat		0	0	0	126	126	37.8	5.5188		0	0	0		0	0	0		0	0	0	0	0	0		0	0	0
Morocco	7090817	9.21806e+06	2.76542e+06	488340	122399	122399	36719.7	5361.08	57698	61159.9	18348	2856.78	679	54.32	16.296	0.32592	553115	154872	46461.7	9975.32	77436.1	23230.8	5429.04	2466462	2466462	739939	99151.8
Mozambique	15311	19904.3	5971.29	1054.46	1703920	1703920	511176	74631.7	110000	116600	34980	5446.39		0	0	0	2900000	812000	243600	52300.9	406000	121800	28464.7		0	0	0
Myanmar	123253	160229	48068.7	8488.35	1909334	1909334	572800	83628.8	25624866	2.71624e+07	8.14871e+06	1.26875e+06	209470	16757.6	5027.28	100.546	10370042	2.90361e+06	871084	187022	1.45181e+06	435542	101786	-		0	0
Namibia	13493	17540.9	5262.27	929.254	62604	62604	18781.2	2742.06		0	0	0		0	0	0		0	0	0	0	0	0		0	0	0
Nepal	1879191	2.44295e+06	732884	129419	2300121	2300121	690036	100745	5230327	5.54415e+06	1.66324e+06	258967	29061	2324.88	697.464	13.9493	3234711	905719	271716	58337.4	452860	135858	31750	30510	30510	9153	1226.5
Netherlands	1054818	1.37126e+06	411379	72644.6	116711	116711	35013.3	5111.94		0	0	0		0	0	0		0	0	0	0	0	0	204450	204450	61335	8218.89
New Caledonia	11	14.3	4.29	0.757563	9415	9415	2824.5	412.377		0	0	0		0	0	0		0	0	0	0	0	0		0	0	0
New Zealand	405182	526737	158021	27904.6	175586	175586	52675.8	7690.67		0	0	0		0	0	0		0	0	0	0	0	0	297599	297599	89279.7	11963.5
Nicaragua		0	0	0	408415	408415	122524	17888.6	422612	447969	134391	20924.6	5693	455.44	136.632	2.73264	7096373	1.98698e+06	596095	127982	993492	298048	69653.7		0	0	0
Niger	6003	7803.9	2341.17	413.423	38345	38345	11503.5	1679.51	112632	119390	35817	5576.7		0	0	0	252854	70799.1	21239.7	4560.17	35399.6	10619.9	2481.86		0	0	0
Nigeria	66576	86548.8	25964.6	4585.04	10420000	10420000	3126000	456396	9864277	1.04561e+07	3.13684e+06	488406	730000	58400	17520	350.4	1497757	419372	125812	27011.7	209686	62905.8	14701.1		0	0	0
Norway	396000	514800	154440	27272.3		0	0	0		0	0	0		0	0	0		0	0	0	0	0	0	563800	563800	169140	22664.8
Occupied Palestinian Territory	34542	44904.6	13471.4	2378.88		0	0	0		0	0	0		0	0	0		0	0	0	0	0	0	15642	15642	4692.6	628.808
Oman	3980	5174	1552.2	274.1	7075	7075	2122.5	309.885		0	0	0		0	0	0	1184	331.52	99.456	21.3532	165.76	49.728	11.6214	1695	1695	508.5	68.139
Pakistan	26674000	34676200	10402860	1.83702e+06	5701400	5701400	1710420	249721	11174700	11845182	3.55355e+06	553288	159	12.72	3.816	0.07632	73401199	2.05523e+07	6.1657e+06	1.32378e+06	1.02762e+07	3.08285e+06	720462	58100	58100	17430	2335.62
Panama		0	0	0	130000	130000	39000	5694	310000	328600	98580	15348.9	110	8.8	2.64	0.0528	2444456	684448	205334	44085.3	342224	102667	23993.3		0	0	0
Papua New Guinea		0	0	0	13237	13237	3971.1	579.781	854	905.24	271.572	42.2838		0	0	0	205183	57451.2	17235.4	3700.43	28725.6	8617.69	2013.95		0	0	0
Paraguay	1020000	1326000	397800	70246.7	5155900	5155900	1546770	225828	924000	979440	293832	45749.6	10478000	838240	251472	5029.44	6608000	1.85024e+06	555072	119174	925120	277536	64860.2		0	0	0
Peru	191634	249124	74737.3	13197.7	1523204	1523204	456961	66716.3	3038524	3.22084e+06	966251	150445	1581	126.48	37.944	0.75888	9399617	2.63189e+06	789568	169520	1.31595e+06	394784	92261	202974	202974	60892.2	8159.55
Philippines		0	0	0	7914909	7914909	2.37447e+06	346673	19276347	2.04329e+07	6.12988e+06	954422	666	53.28	15.984	0.31968	29286893	8.20033e+06	2.4601e+06	528183	4.10017e+06	1.23005e+06	287463		0	0	0
Poland	11665702	1.51654e+07	4.54962e+06	803409	4021592	4021592	1.20648e+06	176146		0	0	0	20297	1623.76	487.128	9.74256		0	0	0	0	0	0	3793032	3793032	1.13791e+06	152480
Portugal	59610	77493	23247.9	4105.3	745123	745123	223537	32636.4	179777	190564	57169.1	8901.23		0	0	0	5479	1534.12	460.236	98.8127	767.06	230.118	53.7786	47862	47862	14358.6	1924.05
Puerto Rico		0	0	0	164	164	49.2	7.1832	84	89.04	26.712	4.15906		0	0	0		0	0	0	0	0	0		0	0	0
Qatar	10	13	3.9	0.688693	693	693	207.9	30.3534		0	0	0		0	0	0		0	0	0	0	0	0	684	684	205.2	27.4968
Republic of Korea	32000	41600	12480	2203.82	72587	72587	21776.1	3179.31	5284348	5.60141e+06	1.68042e+06	261642	68992	5519.36	1655.81	33.1162		0	0	0	0	0	0	58750	58750	17625	2361.75
Republic of Moldova	1251000	1626300	487890	86155.5	1773000	1773000	531900	77657.4		0	0	0	47000	3760	1128	22.56		0	0	0	0	0	0	249000	249000	74700	10009.8
Réunion		0	0	0	14219	14219	4265.7	622.792	263	278.78	83.634	13.0218		0	0	0	1822545	510313	153094	32869.2	255156	76546.9	17889		0	0	0
Romania	10034960	13045448	3.91363e+06	691101	14326100	14326100	4297830	627483	42810	45378.6	13613.6	2119.63	416370	33309.6	9992.88	199.858		0	0	0	0	0	0	1906700	1906700	572010	76649.3
Russian Federation	85863132	1.11622e+08	3.34866e+07	5.91334e+06	13235748	13235748	3.97072e+06	579726	986620	1.04582e+06	313745	48850.1	3621344	289708	86912.3	1738.25		0	0	0	0	0	0	20598807	20598807	6.17964e+06	828072
Rwanda	10926	14203.8	4261.14	752.466	358417	358417	107525	15698.7	108958	115495	34648.6	5394.79	23934	1914.72	574.416	11.4883	107877	30205.6	9061.67	1945.54	15102.8	4530.83	1058.86	0	0	0	0
Saint Kitts and Nevis		0	0	0		0	0	0		0	0	0		0	0	0		0	0	0	0	0	0		0	0	0
Saint Lucia		0	0	0	0	0	0	0		0	0	0		0	0	0		0	0	0	0	0	0		0	0	0
Saint Vincent and the Grenadines		0	0	0	633	633	189.9	27.7254	0	0	0	0		0	0	0	17780	4978.4	1493.52	320.659	2489.2	746.76	174.518		0	0	0
Samoa		0	0	0		0	0	0		0	0	0		0	0	0	12	3.36	1.008	0.216418	1.68	0.504	0.117785		0	0	0
Sao Tome and Principe		0	0	0	964	964	289.2	42.2232		0	0	0		0	0	0		0	0	0	0	0	0		0	0	0
Saudi Arabia	620923	807200	242160	42762.5	15079	15079	4523.7	660.46	0	0	0	0		0	0	0		0	0	0	0	0	0	637612	637612	191284	25632
Senegal		0	0	0	264342	264342	79302.6	11578.2	714354	757215	227165	35369.5		0	0	0	464979	130194	39058.2	8385.8	65097.1	19529.1	4563.95		0	0	0
Serbia	2275623	2.95831e+06	887493	156721	4018370	4018370	1205511	176005		0	0	0	461272	36901.8	11070.5	221.411		0	0	0	0	0	0	305493	305493	91647.9	12280.8
Sierra Leone		0	0	0	18000	18000	5400	788.4	1400000	1484000	445200	69317.6		0	0	0	77944	21824.3	6547.3	1405.7	10912.2	3273.65	765.052		0	0	0
Singapore		0	0	0		0	0	0		0	0	0		0	0	0		0	0	0	0	0	0		0	0	0
Slovakia	1770659	2.30186e+06	690557	121944	1066188	1066188	319856	46699		0	0	0	102441	8195.28	2458.58	49.1717		0	0	0	0	0	0	545285	545285	163586	21920.5
Slovenia	140961	183249	54974.8	9707.89	272177	272177	81653.1	11921.4		0	0	0	7713	617.04	185.112	3.70224		0	0	0	0	0	0	97929	97929	29378.7	3936.75
Solomon Islands		0	0	0		0	0	0	2789	2956.34	886.902	138.091		0	0	0		0	0	0	0	0	0		0	0	0
Somalia	1030	1339	401.7	70.9354	65000	65000	19500	2847	2222	2355.32	706.596	110.017		0	0	0	209189	58572.9	17571.9	3772.68	29286.5	8785.94	2053.27		0	0	0
South Africa	1535000	1995500	598650	105714	16820000	16820000	5046000	736716	3067	3251.02	975.306	151.855	1316000	105280	31584	631.68	17388177	4.86869e+06	1.46061e+06	313592	2.43434e+06	730303	170672	307000	307000	92100	12341.4
South Sudan		0	0	0	92000	92000	27600	4029.6		0	0	0		0	0	0		0	0	0	0	0	0		0	0	0
Spain	4830281	6.27937e+06	1.88381e+06	332658	3775645	3775645	1.13269e+06	165373	835178	885289	265587	41351.8	4599	367.92	110.376	2.20752	506	141.68	42.504	9.12561	70.84	21.252	4.96659	5785944	5785944	1.73578e+06	232595
Sri Lanka		0	0	0	195744	195744	58723.2	8573.59	1620544	1.71778e+06	515333	80237.3	14363	1149.04	344.712	6.89424	654522	183266	54979.8	11804.2	91633.1	27489.9	6424.4		0	0	0
Sudan	463000	601900	180570	31886.5	48873	48873	14661.9	2140.64	27422	29067.3	8720.2	1357.73		0	0	0	5828601	1.63201e+06	489602	105118	816004	244801	57210.1		0	0	0
Suriname		0	0	0	84	84	25.2	3.6792	274406	290870	87261.1	13586.6	6	0.48	0.144	0.00288	125301	35084.3	10525.3	2259.78	17542.1	5262.64	1229.88		0	0	0
Sweden	3298600	4288180	1286454	227172		0	0	0		0	0	0		0	0	0		0	0	0	0	0	0	1635200	1635200	490560	65735
Switzerland	530552	689718	206915	36538.8	162454	162454	48736.2	7115.49		0	0	0	5642	451.36	135.408	2.70816		0	0	0	0	0	0	207374	207374	62212.2	8336.43
Syrian Arab Republic	2200000	2860000	858000	151513	185570	185570	55671	8127.97	0	0	0	0	300	24	7.2	0.144	1	0.28	0.084	0.0180348	0.14	0.042	0.0098154	780000	780000	234000	31356
Tajikistan	899653	1.16955e+06	350865	61958.5	218448	218448	65534.4	9568.02	97763	103629	31088.6	4840.5	23	1.84	0.552	0.01104		0	0	0	0	0	0	145620	145620	43686	5853.92
Thailand	1277	1660.1	498.03	87.9461	4961580	4961580	1488474	217317	33383382	3.53864e+07	1.06159e+07	1.6529e+06	54000	4320	1296	25.92	102946001	2.88249e+07	8.64746e+06	1.85661e+06	1.44124e+07	4.32373e+06	1.01046e+06	28232	28232	8469.6	1134.93
The former Yugoslav Republic of Macedonia	200112	260146	78043.7	13781.6	123014	123014	36904.2	5388.01	17080	18104.8	5431.44	845.675	34	2.72	0.816	0.01632		0	0	0	0	0	0	93666	93666	28099.8	3765.37
Timor-Leste		0	0	0	100224	100224	30067.2	4389.81	86880	92092.8	27627.8	4301.65	1033	82.64	24.792	0.49584		0	0	0	0	0	0		0	0	0
Togo		0	0	0	854689	854689	256407	37435.4	140519	148950	44685	6957.46	2154	172.32	51.696	1.03392		0	0	0	0	0	0		0	0	0
Trinidad and Tobago		0	0	0	3221	3221	966.3	141.08	2300	2438	731.4	113.879		0	0	0		0	0	0	0	0	0		0	0	0
Tunisia	1100000	1430000	429000	75756.3		0	0	0		0	0	0		0	0	0		0	0	0	0	0	0	476000	476000	142800	19135.2
Turkey	21500000	27950000	8385000	1.48069e+06	5900000	5900000	1770000	258420	900000	954000	286200	44561.3	140000	11200	3360	67.2		0	0	0	0	0	0	7100000	7100000	2130000	285420
Turkmenistan	1000000	1300000	390000	68869.3	48072	48072	14421.6	2105.55	130000	137800	41340	6436.64		0	0	0		0	0	0	0	0	0	13646	13646	4093.8	548.569
Uganda	23931	31110.3	9333.09	1648.11	3015316	3015316	904595	132071	261620	277317	83195.2	12953.5	30689	2455.12	736.536	14.7307	3858456	1.08037e+06	324110	69586.5	540184	162055	37872.3		0	0	0
Ukraine	26208980	34071674	1.02215e+07	1.80499e+06	24668750	24668750	7400625	1.08049e+06	63940	67776.4	20332.9	3165.84	3899370	311950	93584.9	1871.7		0	0	0	0	0	0	8284890	8284890	2485467	333053
United Arab Emirates	83	107.9	32.37	5.71615	6432	6432	1929.6	281.722		0	0	0		0	0	0		0	0	0	0	0	0	129	129	38.7	5.1858
United Kingdom	14837000	19288100	5786430	1.02181e+06		0	0	0		0	0	0		0	0	0		0	0	0	0	0	0	7169000	7169000	2150700	288194
United Republic of Tanzania	101964	132553	39766	7022.19	5939737	5939737	1.78192e+06	260160	2871963	3.04428e+06	913284	142198	5741	459.28	137.784	2.75568	3001080	840302	252091	54123.9	420151	126045	29456.8	12922	12922	3876.6	519.464
United States of America	47370880	61582144	1.84746e+07	3.2624e+06	370960390	370960390	111288117	1.62481e+07	8084290	8.56935e+06	2.5708e+06	400274	119518490	9.56148e+06	2.86844e+06	57368.9	30153010	8.44284e+06	2.53285e+06	543804	4.22142e+06	1.26643e+06	295964	3090010	3090010	927003	124218
United States Virgin Islands		0	0	0		0	0	0		0	0	0		0	0	0		0	0	0	0	0	0		0	0	0
Uruguay	440000	572000	171600	30302.5	309000	309000	92700	13534.2	1360000	1441600	432480	67337.1	1316000	105280	31584	631.68	357097	99987.2	29996.1	6440.17	49993.6	14998.1	3505.05	385000	385000	115500	15477
Uzbekistan	6079164	7.90291e+06	2.37087e+06	418668	389427	389427	116828	17056.9	395422	419147	125744	19578.4		0	0	0		0	0	0	0	0	0	134270	134270	40281	5397.65
Vanuatu		0	0	0	904	904	271.2	39.5952		0	0	0		0	0	0		0	0	0	0	0	0		0	0	0
Venezuela (Bolivarian Republic of)	140	182	54.6	9.6417	1050000	1050000	315000	45990	405000	429300	128790	20052.6	8000	640	192	3.84	3600000	1.008e+06	302400	64925.3	504000	151200	35335.4		0	0	0
Viet Nam		0	0	0	5109766	5109766	1.53293e+06	223808	42763682	4.53295e+07	1.35989e+07	2.11734e+06	101856	8148.48	2444.54	48.8909	18356398	5.13979e+06	1.54194e+06	331054	2.5699e+06	770969	180175		0	0	0
Wallis and Futuna Islands		0	0	0		0	0	0		0	0	0		0	0	0	20	5.6	1.68	0.360696	2.8	0.84	0.196308		0	0	0
Western Sahara		0	0	0		0	0	0		0	0	0		0	0	0		0	0	0	0	0	0	1840	1840	552	73.968
Yemen	90000	117000	35100	6198.24	42137	42137	12641.1	1845.6		0	0	0		0	0	0	0	0	0	0	0	0	0	21288	21288	6386.4	855.778
Zambia	193713	251827	75548.1	13340.9	3606549	3606549	1.08196e+06	157967	38423	40728.4	12218.5	1902.42	351416	28113.3	8433.98	168.68	4451253	1.24635e+06	373905	80277.5	623175	186953	43690.8	10648	10648	3194.4	428.05
Zimbabwe	38715	50329.5	15098.8	2666.28	900990	900990	270297	39463.4	741	785.46	235.638	36.6888	60000	4800	1440	28.8	3583672	1.00343e+06	301028	64630.8	501714	150514	35175.2	56231	56231	16869.3	2260.49
World	771718579	1.00323e+09	3.0097e+08	5.31477e+07	1134746667	1134746667	3.40424e+08	4.97019e+07	769657791	8.15837e+08	2.44751e+08	3.81078e+07	352643548	2.82115e+07	8.46345e+06	169269	1841528386	5.15628e+08	1.54688e+08	3.32116e+07	2.57814e+08	7.73442e+07	1.80753e+07	147404262	147404262	4.42213e+07	5.92565e+06
Africa	27153529	3.52996e+07	1.05899e+07	1.87005e+06	84152626	84152626	2.52458e+07	3.68589e+06	36560295	3.87539e+07	1.16262e+07	1.8102e+06	3125814	250065	75019.5	1500.39	92139661	2.57991e+07	7.73973e+06	1.66172e+06	1.28996e+07	3.86987e+06	904388	6609790	6609790	1982937	265714
Eastern Africa	5418754	7.04438e+06	2.11331e+06	373186	31010760	31010760	9303228	1.35827e+06	6967459	7.38551e+06	2.21565e+06	344977	769608	61568.6	18470.6	369.412	36008341	1.00823e+07	3.0247e+06	649403	5.04117e+06	1.51235e+06	353436	2253463	2253463	676039	90589.2
Middle Africa	13316	17310.8	5193.24	917.064	7488236	7488236	2.24647e+06	327985	1619900	1717094	515128	80205.5	72139	5771.12	1731.34	34.6267	5639326	1.57901e+06	473703	101704	789506	236852	55352.2	1062	1062	318.6	42.6924
Northern Africa	20042445	2.60552e+07	7.81655e+06	1.38031e+06	7277323	7277323	2.1832e+06	318747	6465333	6.85325e+06	2.05598e+06	320115	45679	3654.32	1096.3	21.9259	21642312	6.05985e+06	1.81795e+06	390315	3.02992e+06	908977	212428	4046294	4046294	1.21389e+06	162661
Southern Africa	1557930	2025309	607593	107294	17158399	17158399	5.14752e+06	751538	3184	3375.04	1012.51	157.648	1316000	105280	31584	631.68	23125505	6.47514e+06	1.94254e+06	417064	3.23757e+06	971271	226986	307515	307515	92254.5	12362.1
Western Africa	121083	157408	47222.4	8338.9	21217909	21217909	6.36537e+06	929344	21504419	2.27947e+07	6.83841e+06	1.06474e+06	922388	73791	22137.3	442.746	5724176	1.60277e+06	480831	103234	801385	240415	56185.1	1456	1456	436.8	58.5312
Americas	106754182	1.3878e+08	4.16341e+07	7.35209e+06	577640793	577640793	1.73292e+08	2.53007e+07	35634902	3.7773e+07	1.13319e+07	1.76438e+06	312235782	2.49789e+07	7.49366e+06	149873	1025370452	2.87104e+08	8.61311e+07	1.84924e+07	1.43552e+08	4.30656e+07	1.00644e+07	16785157	16785157	5.03555e+06	674763
Northern America	77355080	100561604	3.01685e+07	5.32739e+06	385055690	385055690	115516707	1.68654e+07	8084290	8.56935e+06	2.5708e+06	400274	127235090	1.01788e+07	3.05364e+06	61072.8	30153010	8.44284e+06	2.53285e+06	543804	4.22142e+06	1.26643e+06	295964	10981310	10981310	3294393	441449
Central America	3505646	4.55734e+06	1.3672e+06	241431	31894357	31894357	9.56831e+06	1.39697e+06	1287022	1.36424e+06	409273	63723.8	496747	39739.8	11921.9	238.439	118602354	3.32087e+07	9.9626e+06	2.13897e+06	1.66043e+07	4.9813e+06	1.16413e+06	1008179	1008179	302454	40528.8
Caribbean		0	0	0	651071	651071	195321	28516.9	1174400	1244864	373459	58147.6		0	0	0	25224305	7.06281e+06	2.11884e+06	454915	3.5314e+06	1.05942e+06	247587		0	0	0
South America	25893456	3.36615e+07	1.00984e+07	1.78326e+06	160039675	160039675	4.80119e+07	7.00974e+06	25089190	2.65945e+07	7.97836e+06	1.24223e+06	184503944	1.47603e+07	4.42809e+06	88561.9	851390783	2.38389e+08	7.15168e+07	1.53547e+07	1.19195e+08	3.57584e+07	8.35674e+06	4795668	4795668	1.4387e+06	192786
Asia	335444298	4.36078e+08	1.30823e+08	2.31018e+07	361841270	361841270	108552381	1.58486e+07	692590948	7.34146e+08	2.20244e+08	3.4292e+07	26502737	2.12022e+06	636066	12721.3	685784006	1.9202e+08	5.76059e+07	1.2368e+07	9.60098e+07	2.88029e+07	6.73124e+06	21153037	21153037	6.34591e+06	850352
Central Asia	23382679	3.03975e+07	9.11924e+06	1.61035e+06	2093994	2093994	628198	91716.9	1150850	1219901	365970	56981.6	255854	20468.3	6140.5	122.81		0	0	0	0	0	0	4023173	4023173	1.20695e+06	161732
Eastern Asia	135560194	1.76228e+08	5.28685e+07	9.33594e+06	261506987	261506987	7.84521e+07	1.1454e+07	231877674	2.4579e+08	7.37371e+07	1.14809e+07	13698005	1.09584e+06	328752	6575.04	106290076	2.97612e+07	8.92837e+06	1.91692e+06	1.48806e+07	4.46418e+06	1.04328e+06	2163562	2163562	649069	86975.2
Southern Asia	146659258	1.90657e+08	5.71971e+07	1.01003e+07	41430069	41430069	1.2429e+07	1.81464e+06	238569477	2.52884e+08	7.58651e+07	1.18122e+07	11321708	905737	271721	5434.42	394832491	1.10553e+08	3.31659e+07	7.12073e+06	5.52765e+07	1.6583e+07	3.87544e+06	5035897	5035897	1.51077e+06	202443
South-Eastern Asia	124529	161888	48566.3	8576.23	49962898	49962898	1.49889e+07	2.18837e+06	219811180	2.33e+08	6.99e+07	1.08834e+07	1084986	86798.9	26039.7	520.793	184653169	5.17029e+07	1.55109e+07	3.33018e+06	2.58514e+07	7.75543e+06	1.81244e+06	28232	28232	8469.6	1134.93
Western Asia	29717637	3.86329e+07	1.15899e+07	2.04663e+06	6847323	6847323	2.0542e+06	299913	1181768	1.25267e+06	375802	58512.4	142184	11374.7	3412.42	68.2483	8270	2315.6	694.68	149.148	1157.8	347.34	81.1734	9902173	9902173	2.97065e+06	398067
Europe	270142633	3.51185e+08	1.05356e+08	1.86045e+07	110475545	110475545	3.31427e+07	4.83883e+06	4051459	4.29455e+06	1.28836e+06	200598	10714671	857174	257152	5143.04	5985	1675.8	502.74	107.938	837.9	251.37	58.7452	89052689	89052689	2.67158e+07	3.57992e+06
Eastern Europe	155502720	202153536	6.06461e+07	1.07094e+07	69747627	69747627	2.09243e+07	3.05495e+06	1161421	1.23111e+06	369332	57505	8325909	666073	199822	3996.44		0	0	0	0	0	0	40509415	40509415	1.21528e+07	1.62848e+06
Northern Europe	31618835	4.11045e+07	1.23313e+07	2.17757e+06	95874	95874	28762.2	4199.28		0	0	0		0	0	0		0	0	0	0	0	0	17519915	17519915	5.25597e+06	704301
Southern Europe	16811526	2.1855e+07	6.5565e+06	1.1578e+06	18998249	18998249	5.69947e+06	832123	2804631	2.97291e+06	891873	138865	1716704	137336	41200.9	824.018	5985	1675.8	502.74	107.938	837.9	251.37	58.7452	8014600	8014600	2404380	322187
Western Europe	66209553	8.60724e+07	2.58217e+07	4.55981e+06	21633794	21633794	6.49014e+06	947560	85408	90532.5	27159.7	4228.77	672058	53764.6	16129.4	322.588		0	0	0	0	0	0	23008759	23008759	6.90263e+06	924952
Oceania	32223937	4.18911e+07	1.25673e+07	2.21924e+06	636434	636434	190930	27875.8	820187	869398	260819	40609.6	64546	5163.68	1549.1	30.9821	38228282	1.07039e+07	3.21118e+06	689439	5.35196e+06	1.60559e+06	375226	13803589	13803589	4.14108e+06	554904
Australia & New Zealand	32223926	4.18911e+07	1.25673e+07	2.21924e+06	611780	611780	183534	26796	807304	855742	256723	39971.7	64546	5163.68	1549.1	30.9821	36561497	1.02372e+07	3.07117e+06	659379	5.11861e+06	1.53558e+06	358866	13803589	13803589	4.14108e+06	554904
Melanesia	11	14.3	4.29	0.757563	24517	24517	7355.1	1073.84	12724	13487.4	4046.23	629.998		0	0	0	1663232	465705	139711	29996.1	232852	69855.7	16325.3		0	0	0
Micronesia		0	0	0	137	137	41.1	6.0006	159	168.54	50.562	7.8725		0	0	0		0	0	0	0	0	0		0	0	0
Polynesia		0	0	0		0	0	0		0	0	0		0	0	0	3553	994.84	298.452	213.592	497.42	149.226	34.8741		0	0	0
